# Supplementary material for: Impact of Weight Loss on the Total Antioxidant/Oxidant Potential in Patients with Morbid Obesity—A Longitudinal Study
Source: Antioxidants (Basel). 2020 May 1;9(5):376. doi: 10.3390/antiox9050376 (PMC7278687; doi:10.3390/antiox9050376)
Supplement: Supplementary file 1 [file antioxidants-09-00376-s001.zip]

Archive with 1 entries (1 files):
- antioxidants-785367-supplementary.xlsx
