# Supplementary material for: Impact of Weight Loss on the Total Antioxidant/Oxidant Potential in Patients with Morbid Obesity—A Longitudinal Study
Source: Antioxidants (Basel). 2020 May 1;9(5):376. doi: 10.3390/antiox9050376 (PMC7278687; doi:10.3390/antiox9050376)
Supplement: Supplementary file 1 [file antioxidants-09-00376-s001.zip › antioxidants-785367-supplementary.xlsx]

## Sheet: Arkusz1
Table S1 r value of correlation between the analyzed redox biomarkers and clinical parameters in morbidly obese patients
	BMI	WHR	Glucose	Insulin	HOMA-IR	TG	Total cholesterol	LDL	HDL	WBC	CRP	Uric acid	TAC	TOS	OSI	DPPH	FRAP
BMI	1	0.354	0.168	0.303	0.324	0.319	0.274	0.124	-0.112	0.199	0.354	0.628	0.515	-0.061	-0.492	0.165	0.38
WHR	0.354	1	0.118	0.257	0.283	0.07	0.225	0.074	0.032	0.011	0.097	0.467	0.435	-0.039	-0.377	0.304	0.287
Glucose	0.168	0.118	1	0.383	0.736	0.11	0.402	0.2	0.031	0.625	0.287	0.183	0.197	0.03	-0.165	0.019	0.087
Insulin	0.303	0.257	0.383	1	0.837	0.111	0.159	0.207	-0.084	0.434	0.51	0.414	0.427	-0.099	-0.4	0.027	0.252
HOMA-IR	0.324	0.283	0.736	0.837	1	0.122	0.287	0.166	-0.151	0.603	0.501	0.492	0.453	-0.098	-0.436	0.127	0.272
TG	0.319	0.07	0.11	0.111	0.122	1	0.251	-0.032	-0.233	0.273	0.393	0.473	0.3	-0.224	-0.33	0.187	0.148
Total cholesterol	0.274	0.225	0.402	0.159	0.287	0.251	1	0.6	0.455	0.262	0.107	0.323	0.183	-0.086	-0.212	0.17	0.251
LDL	0.124	0.074	0.2	0.207	0.166	-0.032	0.6	1	0.426	0.127	-0.023	0.107	0.045	0.087	-0.011	-0.099	0.145
HDL	-0.112	0.032	0.031	-0.084	-0.151	-0.233	0.455	0.426	1	-0.214	-0.282	-0.151	-0.291	-0.157	0.237	-0.138	-0.079
WBC	0.199	0.011	0.625	0.434	0.603	0.273	0.262	0.127	-0.214	1	0.301	0.155	0.244	-0.06	-0.243	0.086	0.022
CRP	0.354	0.097	0.287	0.51	0.501	0.393	0.107	-0.023	-0.282	0.301	1	0.485	0.316	0.036	-0.312	0.162	0.167
Uric acid	0.628	0.467	0.183	0.414	0.492	0.473	0.323	0.107	-0.151	0.155	0.485	1	0.752	-0.169	-0.768	0.407	0.724
TAC	0.515	0.435	0.197	0.427	0.453	0.3	0.183	0.045	-0.291	0.244	0.316	0.752	1	-0.307	-0.975	0.464	0.62
TOS	-0.061	-0.039	0.03	-0.099	-0.098	-0.224	-0.086	0.087	-0.157	-0.06	0.036	-0.169	-0.307	1	0.451	0.069	-0.208
OSI	-0.492	-0.377	-0.165	-0.4	-0.436	-0.33	-0.212	-0.011	0.237	-0.243	-0.312	-0.768	-0.975	0.451	1	-0.436	-0.635
DPPH	0.165	0.304	0.019	0.027	0.127	0.187	0.17	-0.099	-0.138	0.086	0.162	0.407	0.464	0.069	-0.436	1	0.318
FRAP	0.38	0.287	0.087	0.252	0.272	0.148	0.251	0.145	-0.079	0.022	0.167	0.724	0.62	-0.208	-0.635	0.318	1
Table S2 p value of correlation between the analyzed redox biomarkers and clinical parameters in morbidly obese patients
	BMI	WHR	Glucose	Insulin	HOMA-IR	TG	Total cholesterol	LDL	HDL	WBC	CRP	Uric acid	TAC	TOS	OSI	DPPH	FRAP
BMI		0.006	0.208	0.023	0.015	0.017	0.034	0.363	0.422	0.127	0.006	7.64e-08	2.52e-05	0.648	8.892e-05	0.208	0.003
WHR	0.006		0.377	0.056	0.035	0.608	0.084	0.589	0.817	0.936	0.469	0.0001661	0.001	0.771	0.004	0.018	0.026
Glucose	0.208	0.377		0.004	9.895e-11	0.43	0.002	0.139	0.829	1.604e-07	0.03	0.169	0.139	0.827	0.219	0.885	0.518
Insulin	0.023	0.056	0.004		9.116e-16	0.426	0.243	0.125	0.56	0.001	6.971e-05	0.002	0.001	0.471	0.002	0.841	0.061
HOMA-IR	0.015	0.035	9.895e-11	9.116e-16		0.381	0.032	0.221	0.295	8.655e-07	9.671e-05	0.000117	0.0004566	0.479	0.001	0.353	0.043
TG	0.017	0.608	0.43	0.426	0.381		0.062	0.82	0.096	0.042	0.003	0.0002291	0.025	0.104	0.015	0.168	0.275
Total cholesterol	0.034	0.084	0.002	0.243	0.032	0.062		1.019e-06	0.001	0.043	0.424	0.012	0.162	0.523	0.111	0.194	0.054
LDL	0.363	0.589	0.139	0.125	0.221	0.82	1.019e-06		0.002	0.351	0.867	0.434	0.743	0.529	0.936	0.47	0.287
HDL	0.422	0.817	0.829	0.56	0.295	0.096	0.001	0.002		0.12	0.043	0.274	0.033	0.266	0.091	0.321	0.569
WBC	0.127	0.936	1.604e-07	0.001	8.655e-07	0.042	0.043	0.351	0.12		0.022	0.238	0.06	0.655	0.066	0.514	0.865
CRP	0.006	0.469	0.03	6.971e-05	9.671e-05	0.003	0.424	0.867	0.043	0.022		0.0001122	0.016	0.794	0.019	0.226	0.21
Uric acid	7.64e-08	0.0001661	0.169	0.002	0.000117	0.0002291	0.012	0.434	0.274	0.238	0.0001122		4.143e-12	0.204	2.028e-12	0.001	6.162e-11
TAC	2.52e-05	0.001	0.139	0.001	0.0004566	0.025	0.162	0.743	0.033	0.06	0.016	4.143e-12		0.019	1.887e-38	0.0001864	1.271e-07
TOS	0.648	0.771	0.827	0.471	0.479	0.104	0.523	0.529	0.266	0.655	0.794	0.204	0.019		0.000378	0.606	0.118
OSI	8.892e-05	0.004	0.219	0.002	0.001	0.015	0.111	0.936	0.091	0.066	0.019	2.028e-12	1.887e-38	0.000378		0.001	8.7e-08
DPPH	0.208	0.018	0.885	0.841	0.353	0.168	0.194	0.47	0.321	0.514	0.226	0.001	0.0001864	0.606	0.001		0.013
FRAP	0.003	0.026	0.518	0.061	0.043	0.275	0.054	0.287	0.569	0.865	0.21	6.162e-11	1.271e-07	0.118	8.7e-08	0.013
Table S3 r value of correlation between the analyzed redox biomarkers and clinical parameters in the control group
	BMI	WHR	Glucose	Insulin	HOMA-IR	TG	Total cholesterol	LDL	HDL	WBC	CRP	Uric acid	TAC	TOS	OSI	DPPH	FRAP
BMI	1	0.233	0.166	-0.084	-0.006	-0.022	-0.154	-0.205	-0.167	-0.009	-0.134	-0.219	-0.114	-0.011	0.077	0.159	-0.027
WHR	0.233	1	-0.361	-0.118	0.092	0.032	0.043	-0.146	0.08	0.211	-0.192	-0.13	-0.199	-0.115	0.142	-0.127	-0.182
Glucose	0.166	-0.361	1	0.001	0.347	-0.063	-0.327	-0.041	-0.109	0.006	0.132	-0.017	0.159	0.239	-0.093	0.138	0.101
Insulin	-0.084	-0.118	0.001	1	0.49	0.256	0.299	0.178	-0.179	-0.123	-0.256	-0.161	0.134	-0.038	-0.113	0.009	0.082
HOMA-IR	-0.006	0.092	0.347	0.49	1	0.098	0.022	0.139	-0.058	0.172	-0.187	-0.143	0.069	0.108	-0.063	0.075	0.139
TG	-0.022	0.032	-0.063	0.256	0.098	1	0.041	0.019	0.021	0.065	-0.167	0.165	0.062	0.144	-0.002	0.124	0.128
Total cholesterol	-0.154	0.043	-0.327	0.299	0.022	0.041	1	0.018	0.16	-0.045	0.077	-0.081	0.163	-0.036	-0.155	-0.214	-0.115
LDL	-0.205	-0.146	-0.041	0.178	0.139	0.019	0.018	1	-0.099	-0.196	-0.068	0.181	0.27	-0.217	-0.302	0.19	0.214
HDL	-0.167	0.08	-0.109	-0.179	-0.058	0.021	0.16	-0.099	1	-0.06	0.014	-0.107	-0.022	0.061	0.046	-0.196	-0.184
WBC	-0.009	0.211	0.006	-0.123	0.172	0.065	-0.045	-0.196	-0.06	1	-0.076	0.215	-0.051	-0.031	0.022	0.061	0.108
CRP	-0.134	-0.192	0.132	-0.256	-0.187	-0.167	0.077	-0.068	0.014	-0.076	1	-0.223	0.055	-0.222	-0.083	-0.088	-0.082
Uric acid	-0.219	-0.13	-0.017	-0.161	-0.143	0.165	-0.081	0.181	-0.107	0.215	-0.223	1	0.348	-0.106	-0.363	0.376	0.476
TAC	-0.114	-0.199	0.159	0.134	0.069	0.062	0.163	0.27	-0.022	-0.051	0.055	0.348	1	-0.257	-0.965	0.537	0.611
TOS	-0.011	-0.115	0.239	-0.038	0.108	0.144	-0.036	-0.217	0.061	-0.031	-0.222	-0.106	-0.257	1	0.467	-0.159	-0.166
OSI	0.077	0.142	-0.093	-0.113	-0.063	-0.002	-0.155	-0.302	0.046	0.022	-0.083	-0.363	-0.965	0.467	1	-0.536	-0.593
DPPH	0.159	-0.127	0.138	0.009	0.075	0.124	-0.214	0.19	-0.196	0.061	-0.088	0.376	0.537	-0.159	-0.536	1	0.841
FRAP	-0.027	-0.182	0.101	0.082	0.139	0.128	-0.115	0.214	-0.184	0.108	-0.082	0.476	0.611	-0.166	-0.593	0.841	1
Table S4 p value of correlation between the analyzed redox biomarkers and clinical parameters in the control group
	BMI	WHR	Glucose	Insulin	HOMA-IR	TG	Total cholesterol	LDL	HDL	WBC	CRP	Uric acid	TAC	TOS	OSI	DPPH	FRAP
BMI		0.073	0.213	0.533	0.963	0.874	0.258	0.13	0.218	0.948	0.314	0.092	0.385	0.933	0.56	0.226	0.84
WHR	0.073		0.005	0.381	0.498	0.815	0.752	0.284	0.559	0.116	0.148	0.323	0.127	0.382	0.279	0.332	0.164
Glucose	0.213	0.005		0.996	0.008	0.653	0.016	0.771	0.431	0.967	0.333	0.9	0.233	0.071	0.487	0.303	0.449
Insulin	0.533	0.381	0.996		0.000111	0.062	0.028	0.198	0.195	0.371	0.059	0.231	0.32	0.777	0.403	0.945	0.546
HOMA-IR	0.963	0.498	0.008	0.000111		0.483	0.877	0.315	0.676	0.208	0.171	0.289	0.609	0.422	0.641	0.58	0.302
TG	0.874	0.815	0.653	0.062	0.483		0.765	0.888	0.876	0.643	0.224	0.224	0.648	0.291	0.989	0.361	0.345
Total cholesterol	0.258	0.752	0.016	0.028	0.877	0.765		0.896	0.239	0.745	0.574	0.551	0.23	0.794	0.254	0.113	0.401
LDL	0.13	0.284	0.771	0.198	0.315	0.888	0.896		0.47	0.155	0.622	0.182	0.044	0.109	0.024	0.162	0.113
HDL	0.218	0.559	0.431	0.195	0.676	0.876	0.239	0.47		0.666	0.919	0.432	0.872	0.656	0.735	0.148	0.174
WBC	0.948	0.116	0.967	0.371	0.208	0.643	0.745	0.155	0.666		0.581	0.108	0.707	0.818	0.873	0.653	0.423
CRP	0.314	0.148	0.333	0.059	0.171	0.224	0.574	0.622	0.919	0.581		0.093	0.68	0.095	0.534	0.51	0.541
Uric acid	0.092	0.323	0.9	0.231	0.289	0.224	0.551	0.182	0.432	0.108	0.093		0.006	0.42	0.004	0.003	0.00012
TAC	0.385	0.127	0.233	0.32	0.609	0.648	0.23	0.044	0.872	0.707	0.68	0.006		0.048	1.459e-35	9.6e-06	2.198e-07
TOS	0.933	0.382	0.071	0.777	0.422	0.291	0.794	0.109	0.656	0.818	0.095	0.42	0.048		0.0001695	0.225	0.204
OSI	0.56	0.279	0.487	0.403	0.641	0.989	0.254	0.024	0.735	0.873	0.534	0.004	1.459e-35	0.0001695		1.01e-05	5.908e-07
DPPH	0.226	0.332	0.303	0.945	0.58	0.361	0.113	0.162	0.148	0.653	0.51	0.003	9.6e-06	0.225	1.01e-05		3.95e-17
FRAP	0.84	0.164	0.449	0.546	0.302	0.345	0.401	0.113	0.174	0.423	0.541	0.00012	2.198e-07	0.204	5.908e-07	3.95e-17
